# Supplementary material for: Genome-driven insights into Bacillus safensis strain B7 as a seed coating agent for plant growth promotion and alleviation of biotic and abiotic stresses
Source: PLoS One. 2025 Aug 18;20(8):e0329619. doi: 10.1371/journal.pone.0329619 (PMC12360542; doi:10.1371/journal.pone.0329619)
Supplement: S0 File — (XLSX) [file pone.0329619.s005.xlsx]

## Sheet: Seed coating optimization
Treatment	Germination
NCC	30
NCC	20
NCC	20
CC (9.09%)	30
CC (9.09%)	20
CC (9.09%)	20
CC (11.1%)	40
CC (11.1%)	50
CC (11.1%)	50
CC (13.04%)	60
CC (13.04%)	60
CC (13.04%)	60
CC (14.89%)	80
CC (14.89%)	80
CC (14.89%)	80
