# Supplementary material for: Genome-driven insights into Bacillus safensis strain B7 as a seed coating agent for plant growth promotion and alleviation of biotic and abiotic stresses
Source: PLoS One. 2025 Aug 18;20(8):e0329619. doi: 10.1371/journal.pone.0329619 (PMC12360542; doi:10.1371/journal.pone.0329619)
Supplement: S1 File — (XLSX) [file pone.0329619.s006.xlsx]

## Sheet: Water uptake
Treatment	DPC	Water uptake (%)
NCC	0	0
NCC	0	0
NCC	0	0
NCC	5	5.15
NCC	5	5.34
NCC	5	5.3
NCC	10	13.21
NCC	10	13.43
NCC	10	12.53
NCC	15	26.12
NCC	15	26.94
NCC	15	25.65
NCC	20	30.72
NCC	20	30.19
NCC	20	30.54
NCC	25	32.17
NCC	25	32.59
NCC	25	32.48
NCC	30	35.92
NCC	30	35.53
NCC	30	35.3
NCC	35	50.06
NCC	35	50.13
NCC	35	49.91
NCC	40	50.38
NCC	40	50.16
NCC	40	51.07
NCC	45	54.93
NCC	45	54.27
NCC	45	54.12
CC	0	0
CC	0	0
CC	0	0
CC	5	7.23
CC	5	7.4
CC	5	7.06
CC	10	15.13
CC	10	15.5
CC	10	14.79
CC	15	24.13
CC	15	24.72
CC	15	23.59
CC	20	28.36
CC	20	29.05
CC	20	27.73
CC	25	34.55
CC	25	35.4
CC	25	33.78
CC	30	37.26
CC	30	38.17
CC	30	36.43
CC	35	47.36
CC	35	48.52
CC	35	46.3
CC	40	51.57
CC	40	52.75
CC	40	54.04
CC	45	53.38
CC	45	52.53
CC	45	53.69
B7	0	0
B7	0	0
B7	0	0
B7	5	9.94
B7	5	10.17
B7	5	9.72
B7	10	17.19
B7	10	17.66
B7	10	16.82
B7	15	32.8
B7	15	33.58
B7	15	32.09
B7	20	46.45
B7	20	47.55
B7	20	45.44
B7	25	59.28
B7	25	60.69
B7	25	58
B7	30	66.2
B7	30	67.77
B7	30	64.76
B7	35	75.6
B7	35	79.11
B7	35	77.28
B7	40	77.28
B7	40	79
B7	40	80.87
B7	45	80.87
B7	45	79
B7	45	77.28

## Sheet: Germination, leaf and root DW
Treatment	Germination (%)	Leaf dry weight (mg)	Root dry weight (mg)
NCC	24.87	31.06	29.53
NCC	23	32.15	30.34
NCC	21	31.24	29.22
CC	22.2	31.33	30.66
CC	23	30.69	30.421
CC	21	32	30.872
B7	85	37	83.93
B7	87	36.7	82.5
B7	84	37.5	84.4
