# Supplementary material for: Genome-driven insights into Bacillus safensis strain B7 as a seed coating agent for plant growth promotion and alleviation of biotic and abiotic stresses
Source: PLoS One. 2025 Aug 18;20(8):e0329619. doi: 10.1371/journal.pone.0329619 (PMC12360542; doi:10.1371/journal.pone.0329619)
Supplement: S2 File — (XLSX) [file pone.0329619.s007.xlsx]

## Sheet: Mycelial growth inhibition
Pathogen	Mycelial growth inhibition (%)
S. sclerotiorum	79
S. sclerotiorum	80
S. sclerotiorum	82
F. culmorum	25
F. culmorum	24
F. culmorum	26
