# Supplementary material for: Genome-driven insights into Bacillus safensis strain B7 as a seed coating agent for plant growth promotion and alleviation of biotic and abiotic stresses
Source: PLoS One. 2025 Aug 18;20(8):e0329619. doi: 10.1371/journal.pone.0329619 (PMC12360542; doi:10.1371/journal.pone.0329619)
Supplement: S3 File — (XLSX) [file pone.0329619.s008.xlsx]

## Sheet: Penolics and peroxidase
Treatment	DPT	Phenolic compounds (mg/g FW)	Peroxidase activity (mmol/min/mg P)
NCC	2	8.1	3.1
NCC	2	7.4	3.25
NCC	2	8.1	2.9
NCC	4	8.8	3.5
NCC	4	9.2	3.7
NCC	4	9.1	3.3
NCC	6	9.7	4.1
NCC	6	9.4	4
NCC	6	9.3	3.75
CC	2	8	3
CC	2	7.6	3.3
CC	2	8.2	2.7
CC	4	9	3.4
CC	4	9.2	3.5
CC	4	8.7	3.3
CC	6	9.5	4
CC	6	9.7	4.2
CC	6	9.3	3.8
B7	2	15.5	8
B7	2	16	8.3
B7	2	15	7.7
B7	4	20	4
B7	4	19	4.1
B7	4	21	3.9
B7	6	16	4.2
B7	6	15.5	4
B7	6	17	4.4

## Sheet: Disease index (B. cinerea)
Treatment	Disease index (%)
Control	22
Control	25
Control	21
B7	7
B7	5
B7	6.5
