# Supplementary material for: Genome-driven insights into Bacillus safensis strain B7 as a seed coating agent for plant growth promotion and alleviation of biotic and abiotic stresses
Source: PLoS One. 2025 Aug 18;20(8):e0329619. doi: 10.1371/journal.pone.0329619 (PMC12360542; doi:10.1371/journal.pone.0329619)
Supplement: S4 File — (XLSX) [file pone.0329619.s009.xlsx]

## Sheet: Field Experiment 1 
Treatment	Spikes number	Number of grains/spike	Grain yield (quintals/Ha)	Straw yield (quintals/Ha)	Thousand kernel weight (g)
NCC	243	11.24	13.05	43.93	48.5
NCC	238	12.13	13.97	44.12	50.2
NCC	257	11.74	12.18	40.58	46.7
CC	250	10.68	14.27	46.72	52.5
CC	240	11.12	13.55	43.44	48.42
CC	260	10.97	15.03	39.96	43.5
B7	301	20.56	32.49	49.5	53.45
B7	281	22.67	30.85	66.15	50.74
B7	275	25.65	30.68	56.31	52.68
