# Supplementary material for: Genome-driven insights into Bacillus safensis strain B7 as a seed coating agent for plant growth promotion and alleviation of biotic and abiotic stresses
Source: PLoS One. 2025 Aug 18;20(8):e0329619. doi: 10.1371/journal.pone.0329619 (PMC12360542; doi:10.1371/journal.pone.0329619)
Supplement: S5 File — (XLSX) [file pone.0329619.s010.xlsx]

## Sheet: Field Experiment 2
Treatment	SI	Spikes number	Straw yield (quintals/Ha)	Grain yield (quintals/Ha)	Thousand kernel weight (g)
NCC	100% SI	352	64	49.5	47.7
NCC	100% SI	341	65	52.5	47.5
NCC	100% SI	347	67	51.9	47.5
NCC	50% SI	250	63	42.8	36.5
NCC	50% SI	275	60	41.5	36.9
NCC	50% SI	263	59	42.6	36.6
CC	100% SI	353	65	51.7	47.6
CC	100% SI	350	64	51	47.4
CC	100% SI	357	66	52	47.8
CC	50% SI	269	61.5	42.4	36.7
CC	50% SI	275	62.5	43	36.9
CC	50% SI	265	60.9	42	36.5
B7	100% SI	344	53.4	66	50.3
B7	100% SI	349	54.12	72.6	50.4
B7	100% SI	340	52.14	60	50.1
B7	50% SI	320	54	54.5	47.1
B7	50% SI	326	55.5	55	47.4
B7	50% SI	315	53.7	54	46.8
